# Supplementary material for: Just a Fragment of Undescribed Diversity: Twenty New Oriental and Palearctic Species of Sciaroidea (Diptera), including DNA Sequence Data and Two New Fossil Genera
Source: Insects. 2021 Dec 23;13(1):19. doi: 10.3390/insects13010019 (PMC8779109; doi:10.3390/insects13010019)
Supplement: Supplementary file 1 [file insects-13-00019-s001.zip]

Archive with 1 entries (1 files):
- insects-1504552-supplementary.pdf
